# Supplementary material for: MIMR: Development of a Web-Based System for miRNA and mRNA Integrated Analysis
Source: Int J Mol Sci. 2024 Nov 4;25(21):11819. doi: 10.3390/ijms252111819 (PMC11546888; doi:10.3390/ijms252111819)
Supplement: Supplementary file 1 [file ijms-25-11819-s001.zip]

Archive with 1 entries (1 files):
- ijms-3226262-supplementary.pdf
